# Supplementary material for: The Xpert MTB/RIF Ultra assay detects Mycobacterium tuberculosis complex DNA in white rhinoceros (Ceratotherium simum) and African elephants (Loxodonta africana)
Source: Sci Rep. 2020 Sep 2;10:14482. doi: 10.1038/s41598-020-71568-9 (PMC7468236; doi:10.1038/s41598-020-71568-9)
Supplement: Supplementary file 1 — Supplementary information. [file 41598_2020_71568_MOESM1_ESM.xlsx]

## Sheet: Sheet1
Supplementary Table Xpert MTB/RIF Ultra assay results for tissue and respiratory samples collected from African elephants (n = 22) and African rhinoceros (n=36) with known mycobacterial culture results.
Animal #	Species	Sample type	Xpert MTB/RIF Ultra result		IS6110/IS1081 Ct	Sample Probe Check Ct	rpoB1 Ct	rpoB2 Ct	rpoB3 Ct	rpoB4 Ct	Mycobacterial culture
1	Rhinoceros	BALF	MTB NOT DETECTED		0	26.6	0	0	0	0	Negative
2	Rhinoceros	BALF	MTB NOT DETECTED		0	25.8	0	0	0	0	Negative
3	Rhinoceros	BALF	MTB NOT DETECTED		0	27.4	0	0	0	0	Negative
4	Rhinoceros	BALF	MTB Trace DETECTED	RIF Resistance INDETERMINATE	27.3	24.1	0	0	0	0	Negative
5	Rhinoceros	BALF	MTB Trace DETECTED	RIF Resistance INDETERMINATE	32.1	24.8	0	38.2	0	0	Negative
6	Rhinoceros	BALF	MTB Trace DETECTED	RIF Resistance INDETERMINATE	33	27	0	0	0	0	Negative
7	Rhinoceros	BALF	MTB NOT DETECTED		0	24.4	0	37.6	0	0	Negative
8	Rhinoceros	BALF	MTB Trace DETECTED	RIF Resistance INDETERMINATE	27.1	24.1	0	34.3	0	0	Negative
9	Rhinoceros	BALF	MTB NOT DETECTED		0	27.7	0	0	0	0	Negative
10	Rhinoceros	BALF	MTB NOT DETECTED		0	31.3	0	0	0	0	Negative
11	Rhinoceros	BALF	MTB Trace DETECTED	RIF Resistance INDETERMINATE	27.1	26.1	0	38	0	0	Negative
12	Rhinoceros	BALF	MTB NOT DETECTED		0	26.1	0	0	0	0	Negative
13	Rhinoceros	BALF	MTB NOT DETECTED		0	27.2	0	0	0	0	Negative
14 A	Rhinoceros	BALF	MTB DETECTED LOW	RIF Resistance DETECTED	21.4	24.1	34.2	33.1	0	38.5	M. bovis
14 A	Rhinoceros	Tracheobrochial lymph node (LN) lesion	MTB DETECTED MEDIUM	RIF Resistance NOT detected	19	25.5	0	0	0	0	M. bovis
14 A	Rhinoceros	Peripheral LN	MTB NOT DETECTED		0	27.2	0	0	0	0	M. bovis
14 A	Rhinoceros	Prescapular LN lesion	MTB Trace DETECTED	RIF Resistance INDETERMINATE	24.1	24.1	0	0	0	0	M. bovis
14 A	Rhinoceros	Head LN	MTB DETECTED MEDIUM	RIF Resistance NOT detected	18.4	27.6	0	0	0	0	M. bovis
14 A	Rhinoceros	Lung lesion	MTB DETECTED MEDIUM	RIF Resistance NOT detected	23.7	27.2	0	0	0	0	M. bovis
14 A	Rhinoceros	Retropahrengal LN	MTB DETECTED MEDIUM	RIF Resistance NOT detected	17.5	28.7	0	0	0	0	M. bovis
15 B	Rhinoceros	Abdominal LNs	MTB Trace DETECTED	RIF Resistance INDETERMINATE	23.8	24.5	0	0	0	0	M. bovis
15 B	Rhinoceros	Lung lesion	MTB Trace DETECTED	RIF Resistance INDETERMINATE	23.8	24.5	0	0	0	0	M. bovis
15 B	Rhinoceros	Peripheral LN	MTB Trace DETECTED	RIF Resistance INDETERMINATE	24.4	25.6	0	0	0	0	M. bovis
15 B	Rhinoceros	Thoracic LN	MTB Trace DETECTED	RIF Resistance INDETERMINATE	24.3	24.3	0	0	0	0	M. bovis
16	Rhinoceros	BALF	MTB NOT DETECTED		0	26.1	0	0	0	0	Negative
17	Rhinoceros	BALF	MTB NOT DETECTED		0	26.8	0	0	0	0	Negative
18	Rhinoceros	BALF	MTB NOT DETECTED		0	24.8	0	0	0	0	Negative
19	Rhinoceros	BALF	MTB NOT DETECTED		0	26.1	0	0	0	0	Negative
20	Rhinoceros	BALF	MTB Trace DETECTED	RIF Resistance INDETERMINATE	28.5	23.9	0	0	0	0	Negative
21	Rhinoceros	BALF	MTB NOT DETECTED		0	26.1	0	0	0	0	Negative
22	Rhinoceros	BALF	MTB NOT DETECTED		0	28.9	0	0	0	0	Negative
23	Rhinoceros	BALF	MTB NOT DETECTED		0	26.5	0	0	0	0	Negative
24	Rhinoceros	BALF	MTB NOT DETECTED		0	30.8	0	0	0	0	Negative
25	Rhinoceros	BALF	MTB NOT DETECTED		0	24.3	0	0	0	0	Negative
26	Rhinoceros	BALF	MTB NOT DETECTED		0	29.7	0	0	0	0	Negative
27	Rhinoceros	BALF	MTB NOT DETECTED		0	26.2	0	0	0	0	Negative
28	Rhinoceros	BALF	MTB DETECTED LOW	RIF Resistance DETECTED	22.5	24	34.1	33.2	0	38.7	Negative
29 C	Rhinoceros	Head LN	MTB Trace DETECTED	RIF Resistance INDETERMINATE	26.6	24.4	0	0	0	0	Negative
29 C	Rhinoceros	Abdominal LN	MTB NOT DETECTED		0	24.8	0	0	0	0	Negative
29 C	Rhinoceros	Peripheral LN	MTB NOT DETECTED		0	26.1	0	0	0	0	Negative
29 C	Rhinoceros	TracheoBronchial LN lesion	MTB Trace DETECTED	RIF Resistance INDETERMINATE	26.8	25.3	0	0	0	0	M. bovis
29 C	Rhinoceros	Lung lesion	MTB NOT DETECTED		0	24.4	0	0	0	0	Negative
29 C	Rhinoceros	Mammary gland LN lesion	MTB NOT DETECTED		0	25.8	0	0	0	0	Negative
30	Rhinoceros	BALF	MTB NOT DETECTED		0	26.2	0	0	0	0	Negative
31	Rhinoceros	BALF	MTB NOT DETECTED		0	25	0	0	0	0	Negative
32	Rhinoceros	BALF	MTB NOT DETECTED		0	25.6	0	0	0	0	Negative
32	Rhinoceros	BALF	MTB NOT DETECTED		0	26.8	0	0	0	0	Negative
33	Rhinoceros	BALF	MTB NOT DETECTED		0	26.7	0	0	0	0	Negative
34 D	Rhinoceros	Head LN	MTB DETECTED LOW	RIF Resistance NOT detected	23.1	26.8	26.5	26.7	28.4	29.5	Negative
34 D	Rhinoceros	Thoracic LNs	MTB Trace DETECTED	RIF Resistance INDETERMINATE	26.8	25.3	0	0	0	0	Negative
34 D	Rhinoceros	Peripheral LNs	MTB Trace DETECTED	RIF Resistance INDETERMINATE	28.5	27	0	0	0	0	Negative
34 D	Rhinoceros	Lung tissue	MTB NOT DETECTED		0	26.5	0	0	0	0	M. bovis
35 E	Rhinoceros	Lung tissue	MTB Trace DETECTED	RIF Resistance INDETERMINATE	26.8	25.3	0	0	0	0	M. bovis
35 E	Rhinoceros	Head LN	MTB NOT DETECTED		0	26.1	0	0	0	0	Negative
35 E	Rhinoceros	Abdominal LNs	MTB NOT DETECTED		0	26.3	0	0	0	0	Negative
35 E	Rhinoceros	Peripheral LNs	MTB NOT DETECTED		0	25	0	0	0	0	Negative
35 E	Rhinoceros	Thoracic LNs	MTB NOT DETECTED		0	25.9	0	0	0	0	Negative
36 F	Rhinoceros	Head LN	MTB NOT DETECTED		0	25.4	0	0	0	0	Negative
36 F	Rhinoceros	Thoracic LN	MTB NOT DETECTED		0	34.2	0	0	0	0	Negative
36 F	Rhinoceros	Lung lesion	MTB Trace DETECTED	RIF Resistance INDETERMINATE	26	26.7	0	0	0	0	M. bovis
36 F	Rhinoceros	Peripheral LN	MTB Trace DETECTED	RIF Resistance INDETERMINATE	27.3	26.7	0	0	0	0	Negative
1 G	Elephant	TW	MTB Trace DETECTED	RIF Resistance INDETERMINATE	27.7	26	0	0	0	0	M. tuberculosis
1 G	Elephant	BALF	MTB DETECTED LOW	RIF Resistance NOT detected	18.6	26.2	26.5	26.7	28.4	29.5	M. tuberculosis
1 G	Elephant	BALF	MTB DETECTED HIGH	RIF Resistance NOT detected	15.8	0	34.2	33.2	0	37.9	M. tuberculosis
1 G	Elephant	LUNG	MTB DETECTED MEDIUM	RIF Resistance NOT detected	16	35.1	33.9	33.4	0	38	M. tuberculosis
2	Elephant	BALF	MTB NOT DETECTED		0	26.6	0	0	0	0	Negative
3	Elephant	TW	MTB NOT DETECTED		0	25.8	0	0	0	0	Negative
3	Elephant	BALF	MTB NOT DETECTED		0	27.4	0	0	0	0	Negative
4	Elephant	TW	MTB NOT DETECTED		0	26.2	0	0	0	0	Negative
4	Elephant	BALF	MTB NOT DETECTED		0	25.3	0	0	0	0	Negative
5	Elephant	BALF	MTB NOT DETECTED		0	24.4	0	0	0	0	Negative
6	Elephant	TW	MTB Trace DETECTED	RIF Resistance INDETERMINATE	26.6	22.7	0	0	0	0	Negative
6	Elephant	BALF	MTB NOT DETECTED		0	24.4	0	0	0	0	Negative
7 H	Elephant	Head LN	MTB Trace DETECTED	RIF Resistance INDETERMINATE	25.8	25.8	0	0	0	0	M. bovis
7 H	Elephant	Abdominal LNs	MTB Trace DETECTED	RIF Resistance INDETERMINATE	30.9	27.6	0	0	0	0	M. bovis
7 H	Elephant	Thoracic LNs	MTB Trace DETECTED	RIF Resistance INDETERMINATE	26.1	27.7	0	0	0	0	M. bovis
7 H	Elephant	Peripheral LNs	MTB Trace DETECTED	RIF Resistance INDETERMINATE	26.4	25.8	0	0	0	0	M. bovis
7 H	Elephant	Lung lesion	MTB DETECTED VERY LOW	RIF Resistance NOT detected	35.8	31.3	34.2	33.1	28	29.8	M. bovis
8	Elephant	Thoracic LNs	MTB NOT DETECTED		0	25.5	0	0	0	0	Negative
8	Elephant	Lung lesion	MTB Trace DETECTED	RIF Resistance INDETERMINATE	26.5	23.5	0	0	0	0	Negative
9	Elephant	BALF	MTB NOT DETECTED		0	25.8	0	0	0	0	Negative
10	Elephant	BALF	MTB NOT DETECTED		0	31.3	0	0	0	0	Negative
11	Elephant	TW	MTB NOT DETECTED		0	25.5	0	0	0	0	Negative
11	Elephant	BALF	MTB NOT DETECTED		0	26.6	0	0	0	0	Negative
12	Elephant	BALF	MTB NOT DETECTED		0	26.2	0	0	0	0	Negative
13	Elephant	BALF	MTB NOT DETECTED		0	26.1	0	0	0	0	Negative
14	Elephant	BALF	MTB NOT DETECTED		0	28.8	0	0	0	0	Negative
15	Elephant	BALF	MTB NOT DETECTED		0	27	0	0	0	0	Negative
16	Elephant	BALF	MTB NOT DETECTED		0	0	0	0	0	0	Negative
17	Elephant	BALF	MTB NOT DETECTED		0	29.6	0	0	0	0	Negative
18	Elephant	BALF	MTB NOT DETECTED		0	32	0	0	0	0	Negative
19	Elephant	BALF	MTB NOT DETECTED		0	27.2	0	0	0	0	Negative
12	Elephant	TW	MTB NOT DETECTED		0	26.1	0	0	0	0	Negative
13	Elephant	TW	MTB NOT DETECTED		0	30.2	0	0	0	0	Negative
14	Elephant	TW	MTB NOT DETECTED		0	26.1	0	0	0	0	Negative
15	Elephant	TW	MTB NOT DETECTED		0	26.8	0	0	0	0	Negative
16	Elephant	TW	MTB NOT DETECTED		0	24.8	0	0	0	0	Negative
17	Elephant	TW	MTB NOT DETECTED		0	26.1	0	0	0	0	Negative
18	Elephant	TW	MTB NOT DETECTED		0	29.6	0	0	0	0	Negative
19	Elephant	TW	MTB NOT DETECTED		0	24.6	0	0	0	0	Negative
20	Elephant	BALF	MTB NOT DETECTED		0	25.9	0	0	0	0	Negative
21	Elephant	BALF	MTB NOT DETECTED		0	30.8	0	0	0	0	Negative
22	Elephant	BALF	MTB NOT DETECTED		0	26.1	0	0	0	0	Negative
20	Elephant	TW	MTB NOT DETECTED		0	28.9	0	0	0	0	Negative
21	Elephant	TW	MTB NOT DETECTED		0	26.5	0	0	0	0	Negative
22	Elephant	TW	MTB NOT DETECTED		0	30.8	0	0	0	0	Negative
